# Supplementary material for: Sustainable Strategies to Counteract Mycotoxins Contamination and Cowpea Weevil in Chickpea Seeds during Post-Harvest
Source: Toxins (Basel). 2023 Jan 11;15(1):61. doi: 10.3390/toxins15010061 (PMC9865523; doi:10.3390/toxins15010061)
Supplement: Supplementary file 1 [file toxins-15-00061-s001.zip]

Archive with 1 entries (1 files):
- toxins-2145218-supplementary.pdf
